# Supplementary material for: Mycobacterial antigens in pleural fluid mononuclear cells to diagnose pleural tuberculosis in HIV co-infected patients
Source: BMC Infect Dis. 2020 Jul 1;20:459. doi: 10.1186/s12879-020-05165-6 (PMC7329517; doi:10.1186/s12879-020-05165-6)
Supplement: Supplementary file 1 — Additional file 1. [file 12879_2020_5165_MOESM1_ESM.xlsx]

## Sheet: Additional file 1
Patient ID	Culture	ADA U/L	CD4+ T cell count cells/microL	Ziel Nielsen	Nested PCR	Nested PCR DNA load, number of positives among triplets	Real time PCR	Ag60	LAM	BCG	MPT64	Ag60 antigen load, stained cells/100 fields	LAM antigen load, stained cells/100 fields	BCG antigen load, stained cells/100 fields	MPT64 antigen load, stained cells/100 fields
TB+/HIV- (n=6)
A-56	Negative	34	548	Negative	Negative	0	Negative	Positive	Positive	Positive	Positive	17	5	66	12
A-4	Negative	29	574	Negative	Negative	0	Negative	Negative	Negative	Negative	Negative	0	0	0	0
A-41	Negative	200	457	Positive	Positive	3	Negative	Positive	Negative	Negative	Positive	19	0	0	4
A-54	Negative	81	338	Negative	Positive	1	Negative	Negative	Negative	Negative	Negative	0	0	0	0
A-59	Negative	56	443	Negative	Negative	0	Negative	Negative	Positive	Negative	Negative	0	12	0	0
A-21	Negative	60	ND	Negative	Negative	0	Negative	Negative	Negative	Positive	Positive	0	0	66	12
TB+/ HIV+ (n=26)
A-9	Negative	83	88	Negative	Negative	0	Negative	Positive	Negative	Negative	Positive	1	0	0	1
A-37	Positive	38	80	Negative	Positive	3	Negative	Negative	Negative	Negative	Negative	0	0	0	0
A-43	Negative	56	89	Negative	Negative	0	Negative	Positive	Positive	Positive	Positive	8	1	114	8
A-25	Positive	53	79	Negative	Positive	1	Negative	Negative	Positive	Positive	Positive	0	10	123	5
A-28	Positive	4	70	Positive	Positive	3	Positive	Positive	Positive	Positive	Positive	130	25	348	72
A-31	Negative	90	67	Negative	Positive	3	Negative	Positive	Positive	Positive	Negative	8	5	4	0
A-61	Positive	133	66	Positive	Positive	3	Positive	Positive	Positive	Positive	Positive	40	9	14	38
A-32	Negative	36	63	Negative	Negative	0	Negative	Positive	Positive	Negative	Positive	21	3	0	8
A-7	Positive	112	60	Positive	Positive	3	Negative	Negative	Negative	Positive	Negative	0	0	2	0
A-51	Positive	60	57	Negative	Negative	0	Negative	Negative	Negative	Negative	Negative	0	0	0	0
A-23	Positive	71	45	Negative	Positive	3	Negative	Positive	Positive	Negative	Positive	5	1	0	1
A-20	Positive	112	40	Negative	Negative	0	Negative	Negative	Negative	Positive	Negative	0	0	4	0
A-46	Negative	63	7	Negative	Positive	3	Negative	Positive	Negative	Negative	Negative	5	0	0	0
A-39	Positive	86	7	Negative	Positive	3	Negative	Positive	Positive	Positive	Positive	7	6	6	5
A-42	Positive	ND	280	Negative	Positive	3	Negative	Negative	Negative	Negative	Negative	0	0	0	0
A-26	Negative	83	328	Negative	Positive	1	Negative	Negative	Positive	Positive	Positive	0	1	155	5
A-35	Negative	58	168	Negative	Negative	0	Negative	Negative	Negative	Negative	Negative	0	0	0	0
A-36	Positive	ND	189	Negative	Negative	0	Negative	Negative	Positive	Negative	Negative	0	33	0	0
A-53	Negative	70	162	Negative	Negative	0	Negative	Negative	Positive	Negative	Negative	0	2	0	0
A-47	Negative	62	150	Negative	Negative	0	Negative	Negative	Negative	Negative	Negative	0	0	0	0
A-50	Negative	53	122	Negative	Negative	0	Negative	Negative	Negative	Negative	Negative	0	0	0	0
A-18	Negative	49	147	Negative	Positive	1	Negative	Negative	Negative	Positive	Negative	0	0	2	0
A-6	Negative	74	ND	Negative	Positive	1	Negative	Negative	Positive	Negative	Negative	0	2	0	0
A-30	Negative	32	ND	Negative	Negative	0	Negative	Positive	Negative	Negative	Negative	4	0	0	0
A-44	Positive	62	ND	Negative	Positive	3	Negative	Negative	Negative	Negative	Negative	0	0	0	0
A-2	Positive	ND	ND	Negative	Positive	1	Negative	Negative	Positive	Positive	Negative	0	3	57	0
TB-/HIV+ (n=5)
A-27	Negative	1	49	Negative	Negative	0	Negative	Negative	Negative	Positive	Positive	0	0	16	5
A-24	Negative	11	100	Negative	Negative	0	Negative	Negative	Negative	Positive	Positive	0	0	8	1
A-22	Negative	23	ND	Negative	Negative	0	Negative	Negative	Negative	Positive	Negative	0	0	31	0
A-34	Negative	16	375	Negative	Positive	1	Negative	Negative	Negative	Negative	Negative	0	0	0	0
A-45	Negative	15	139	Negative	Negative	0	Negative	Positive	Negative	Positive	Negative	1	0	5	0
TB-/HIV- (n=4)
A-60	Negative	19	363	Negative	Negative	0	Negative	Positive	Negative	Negative	Negative	1	0	0	0
A-40	Negative	5	241	Negative	Negative	0	Negative	Negative	Negative	Negative	Negative	0	0	0	0
A-52	Negative	29	460	Negative	Negative	0	Negative	Negative	Negative	Negative	Negative	0	0	0	0
A-63	Negative	14	640	Negative	Negative	0	Negative	Negative	Negative	Negative	Negative	0	0	0	0
ND; not determined
